# Supplementary material for: Inhalational versus intravenous maintenance of anesthesia for quality of recovery in patients undergoing corrective lower limb osteotomy: A randomized controlled trial
Source: PLoS One. 2021 Feb 19;16(2):e0247089. doi: 10.1371/journal.pone.0247089 (PMC7894931; doi:10.1371/journal.pone.0247089)
Supplement: S1 Data — (XLSX) [file pone.0247089.s002.xlsx]

## Sheet: Sheet1
protocol ID	group	age	sex	ASA	height	weight	BMI	diagnosis	OP	fluid	urine output	bleeding	preop pain	preop pain score	smoking(0,1:C,2:Ex)	anesthesia time	baseline SBP	baseline DBP	baseline MBP	baseline HR	baseline BIS	induction SBP	induction DBP	induction MBP	induction HR	induction BIS	stop SBP	stop DBP	stop MBP	stop HR	stop BIS	extu SBP	extu DBP	extu MBP	extu HR	extu BIS	admission SBP	admission DBP	admission MBP	admission HR	discharge SBP	discharge DBP	discharge MBP	discharge HR	remifentanil	remi_min_kg	propofol	PACU VRS	vomiting유무
1	0	21	0	1	163.4	60	22.4723	0	0	2250	20	50	0	0	0	330	161	93	116	72	99	112	49	70	96	45	101	42	62	85	55	128	56	80	86	90	130	76	94	99	150	82	105	90	2550	0.128788		3	0
2	1	21	0	1	167.5	58.5	20.851	0	0	1700	255	50	0	0	0	300	127	73	91	109	99	123	57	79	80	54	107	46	66	63	48	138	58	85	131	87	153	60	91	127	133	72	92	105	3160	0.180057	2174	0	0
3	1	24	1	1	150.9	52.1	22.8802	0	0	900	80	100	0	0	0	260	145	99	114	89	98	94	61	72	95	53	87	61	70	60	37	96	71	79	74	78	117	63	81	112	135	73	94	112	1864	0.137605	1409	0	0
4	0	21	0	1	174	70	23.1206	0	0	800	0	100	0	0	0	270	118	84	95	75	98	114	64	81	84	58	141	79	100	81	47	167	94	118	94	86	206	97	133	118	157	88	111	111	1200	0.0634921		6	0
5	1	23	0	1	160.5	69.7	27.0572	0	0	1350	0	150	0	0	0	250	122	80	94	90	98	122	53	76	66	40	108	50	69	60	38	112	50	71	75	64	116	41	66	86	137	71	93	83	2150	0.123386	2120	0	0
6	1	21	0	1	166	65	23.5883	0	0	1100	150	150	0	0	0	305	129	84	994	71	98	101	58	72	78	25	108	60	76	51	22	121	74	90	86	75	124	53	77	119	137	72	94	89	2893	0.145927	2673	1	0
8	1	22	1	1	163.7	52.8	19.7032	1	0	1050	0	100	0	0	0	255	119	69	86	73	98	109	67	81	50	56	104	62	76	69	72	104	61	75	80	80	110	72	85	90	118	79	92	75	1525	0.113265	1362	2	0
9	1	20	0	1	165.3	50.2	18.3721	1	0	600	0	100	1	2	0	160	144	72	96	84	97	106	56	73	65	43	121	67	85	89	57	129	68	88	89	85	122	53	76	77	121	58	79	89	1300	0.161853	1300	1	0
10	0	21	0	1	168	55	19.487	0	0	900	0	160	0	0	1	280	129	69	89	63	99	97	53	68	65	55	108	50	69	61	59	102	55	71	64	95	145	65	92	103	138	52	81	72	1000	0.0649351		2	0
11	0	22	0	1	175.2	70.4	22.9353	0	0	800	150	50	0	0	0	230	133	86	102	87	100	116	63	81	78	36	118	49	72	79	61	130	68	89	80	83	143	64	90	101	144	83	103	108	900	0.055583		7	1
12	1	22	0	1	175	74	24.1633	0	0	1000	0	200	0	0	0	285	115	67	83	71	99	125	77	93	44	50	108	55	73	56	52	140	84	103	88	88	130	79	96	76	130	77	95	84	2000	0.0948317	2400	0	0
13	0	45	0	1	176.9	77	24.6057	0	0	1400	200	50	0	0	1	310	114	71	85	93	97	93	48	63	60	47	101	54	70	91	44	117	64	82	73	78	147	90	109	80	142	79	100	80	950	0.0397989		1	0
14	0	40	0	1	175	64	20.898	0	0	850	20	50	0	0	1	280	142	80	101	58	100	109	73	85	82	43	119	69	86	66	40	147	98	114	81	83	148	97	114	97	123	85	98	83	700	0.0390625		0	0
15	0	31	0	1	166.5	55	19.8397	0	0	900	0	50	0	0	1	280	154	93	113	62	99	101	65	77	62	37	148	86	107	66	32	148	86	107	71	88	159	98	118	79	130	75	93	63	1400	0.0909091		1	0
16	1	29	0	1	175	67	21.8776	0	0	1500	20	200	0	0	0	290	112	62	79	78	96	96	58	71	61	42	96	61	73	52	40	90	60	70	52	83	143	72	96	106	116	49	71	77	2400	0.12352	2300	0	0
17	0	20	0	1	174	55	18.1662	0	0	1450	80	200	0	0	0	275	134	74	94	85	100	103	41	62	73	62	94	38	57	75	55	96	40	59	85	90	131	66	88	113	137	77	97	106	1000	0.0661157		7	0
18	0	22	0	1	171	65	22.2291	0	0	1100	150	80	0	0	0	295	122	79	93	74	98	109	76	87	67	41	105	62	76	84	28	134	62	86	88	84	111	59	76	120	117	65	82	111	2400	0.125163		3	0
19	1	21	1	1	146.4	44	20.5291	0	0	600	0	0	0	0	0	215	121	69	86	91	100	100	50	67	77	56	102	55	71	69	47	102	55	71	69	87	106	48	67	80	93	42	59	63	2000	0.211416	1800	0	0
20	1	27	0	1	168	55	19.487	0	0	1200	0	50	0	0	0	255	145	91	109	76	97	103	64	77	101	43	106	52	70	82	30	131	86	101	89	92	139	86	104	72	127	93	104	72	700	0.0499109		0	0
22	1	21	0	1	169	63.3	22.1631	0	0	1000	0	200	0	0	0	265	120	72	88	73	100	101	61	74	62	42	93	51	65	50	28	125	85	98	68	89	122	75	91	96	124	65	85	71	1600	0.0953829	2200	1	0
23	0	27	0	0	174.5	79.4	26.0753	0	0	930	0	100	0	0	0	275	143	85	104	79	98	110	54	73	57	54	114	50	71	80	39	132	66	88	81	88	151	102	118	106	159	81	107	89	1700	0.0778567		2	0
24	1	20	1	1	150.1	55.5	24.6338	0	0	1450	230	100	0	0	0	260	140	85	103	84	100	101	61	74	79	45	95	52	66	54	53	104	62	76	61	80	134	91	105	110	132	87	102	114	2300	0.15939	1700	0	0
25	1	25	0	1	156.8	58.5	23.7938	0	0	700	250	150	0	0	1	260	98	58	71	55	92	115	70	85	56	34	105	60	75	52	46	110	65	80	65	87	139	72	94	75	114	64	81	67	1543	0.101446	1761	0	0
27	0	19	0	1	157.5	58.5	23.5828	0	0	1050	100	100	0	0	0	250	150	84	106	83	98	104	48	67	86	47	106	45	65	80	46	115	95	102	108	97	122	52	75	88	155	79	104	86	1082	0.0739829		0	0
28	1	22	0	1	159.2	64.5	25.4492	0	0	1100	500	100	0	0	0	255	139	74	96	96	98	110	55	73	75	41	117	65	82	53	33	138	85	103	75	75	173	91	118	98	146	52	83	87	2898	0.176197	1501	0	0
29	1	20	0	1	160	65.7	25.6641	0	0	1200	100	100	0	0	0	225	137	64	88	125	98	91	50	64	107	48	99	61	74	81	39	128	70	89	109	86	134	86	102	117	144	68	93	118	2241	0.151598	1665	0	0
30	1	29	0	1	169.4	71.5	24.9161	0	0	1150	300	100	0	0	0	260	133	76	95	70	97	104	52	69	63	45	105	54	71	60	62	111	51	71	59	64	132	66	88	95	133	64	87	64	2213	0.119042	2140	0	0
31	1	27	0	1	168	66.5	23.5615	0	0	1600	100	300	0	0	0	325	124	90	101	59	97	91	51	64	80	45	96	50	65	60	48	113	60	78	71	82	91	34	53	58	119	58	78	72	2500	0.115674	2029	0	0
32	0	25	0	2	140	49	25	0	0	800	0	20	0	0	1	250	132	72	92	73	98	81	40	54	60	50	100	53	69	70	34	108	53	71	77	90	160	90	113	115	149	90	110	90	1200	0.0979592		4	0
33	0	21	0	1	163.6	56.7	21.1844	0	0	1300	0	100	0	0	0	280	111	62	78	73	99	96	46	63	74	50	92	43	59	68	41	135	84	101	70	84	135	87	103	84	148	76	100	81	828	0.0521542		3	0
34	0	23	0	1	160	55	21.4844	0	0	750	0	50	0	0	0	235	130	77	95	85	98	98	55	69	71	49	96	44	61	67	45	114	54	74	82	86	140	85	103	84	154	69	97	94	716	0.0553965		0	0
35	1	28	0	1	160.2	57	22.2101	0	0	800	0	100	0	0	0	265	151	92	112	92	98	150	103	119	81	74	106	55	72	69	47	134	78	97	69	78	155	117	130	98	151	101	118	81	2387	0.158027	1563	0	0
36	0	23	0	1	165	53.1	19.5041	0	0	1400	100	100	0	0	0	265	119	77	91	75	99	98	61	73	76	59	107	63	78	85	56	108	72	84	89	63	140	78	99	112	132	81	98	95	480	0.0341115		0	0
37	1	22	0	1	167.5	64.4	22.9539	0	0	800	150	300	0	0	0	330	141	74	96	90	98	153	100	118	95	68	112	53	73	54	47	150	74	99	61	76	113	72	86	73	141	90	107	80	2332	0.109731	2502	0	0
38	0	23	0	1	170	69.1	23.91	0	0	550	0	30	0	0	1	230	142	83	103	81	45	106	52	70	65	54	105	51	69	66	40	136	86	103	95	75	127	58	81	77	142	77	99	87	722	0.0454288		0	0
39	1	24	0	1	163	64	24.0882	0	0	700	0	0	0	0	0	240	123	72	89	99	98	95	48	64	97	54	97	60	72	70	45	97	45	62	73	68	130	66	87	105	123	62	82	92	2128	0.138542	1592	0	0
40	1	49	1	1	159.7	57	22.3494	0	0	1300	410	150	0	0	0	265	157	98	118	60	100	117	86	96	80	19	112	73	86	58	25	143	101	115	75	87	121	83	96	86	133	83	100	70	1200	0.0794439	1500	0	0
41	0	30	1	1	147	51.3	23.7401	0	0	1350	350	50	0	0	0	295	161	83	109	87	92	95	64	74	96	31	86	47	60	72	34	116	77	90	127	80	159	77	104	99	115	59	78	80	692	0.0457264		0	0
42	1	44	0	1	166	62.8	22.79	0	0	700	100	100	0	0	1	235	180	122	141	67	97	103	59	74	62	43	135	87	103	70	37	152	98	116	80	77	204	139	161	73	168	120	136	78	2688	0.182139	1895	6	0
43	1	37	1	2	157.5	50.2	20.2368	0	0	900	0	50	0	0	0	260	119	77	91	50	97	104	65	78	47	57	115	64	81	63	37	102	66	78	93	89	89	43	58	74	98	54	69	60	1459	0.111784	1432	0	0
44	0	19	0	1	164.7	59.9	22.0821	0	0	900	0	50	0	0	1	255	145	71	96	56	96	104	48	67	88	41	112	55	74	64	41	128	70	89	65	72	188	150	163	94	153	63	93	83	860	0.056303		0	0
45	1	20	0	1	130	48.7	28.8166	0	0	650	0	0	0	0	0	215	117	66	83	72	95	138	65	89	64	45	97	54	68	82	60	114	63	80	83	77	154	61	92	97	159	83	108	111	1575	0.150423	1250	0	0
46	1	23	0	1	163.6	52	19.4284	0	0	1000	0	40	0	0	0	230	138	90	106	74	98	91	52	65	59	52	108	57	74	45	46	105	65	78	62	85	123	65	84	88	110	68	82	88	1235	0.103261	1497	0	0
47	1	49	0	2	182.6	110.97	33.2816	2	1	950	0	0	1	2	1	120	132	78	96	58	96	100	54	69	58	46	123	60	81	56	43	141	65	90	62	72	135	91	106	59	137	82	100	64	852	0.0639813	1306	0	0
48	1	51	1	1	159.6	64.1	25.1647	2	1	700	0	0	1	3	0	135	175	86	116	60	96	92	55	67	55	40	119	72	88	68	44	150	97	115	62	91	146	91	109	58	170	89	116	50	827	0.0955683	998	0	0
50	0	61	1	2	146.4	62	28.93	2	1	550	0	50	1	1	0	135	151	74	100	75	95	76	44	55	57	42	99	54	69	71	45	134	68	90	86	90	139	69	92	72	133	73	93	62	440	0.0525687		0	0
51	0	46	0	2	179.8	90.4	27.9633	2	1	650	0	100	1	1	0	150	113	77	89	58	97	96	60	72	66	40	105	71	82	65	37	121	84	96	80	70	116	81	93	68	125	88	100	84	396	0.0292035		6	0
52	1	57	1	1	155	48	19.9792	2	1	600	0	0	1	2	0	125	166	83	111	118	92	99	59	72	80	55	150	72	98	72	62	131	79	96	66	72	148	82	104	55	154	73	100	59	721	0.120167	730	0	0
54	1	61	1	2	156	67	27.5312	2	1	650	0	0	1	2	0	115	147	80	102	73	92	105	67	80	68	52	130	85	100	66	46	111	68	82	63	77	143	91	108	68	142	91	108	71	622	0.0807268	860	0	0
55	0	58	1	1	155.7	58.2	24.0074	2	1	450	0	0	1	3	0	110	171	87	115	63	98	93	57	69	68	41	139	81	100	50	36	134	82	99	73	75	156	100	119	86	152	88	109	62	380	0.0593565		0	0
57	0	62	1	2	159	60	23.7332	2	1	400	0	50	1	2	0	130	157	102	120	82	98	105	68	80	73	48	99	61	74	63	29	164	101	122	83	77	171	103	126	65	140	99	113	65	280	0.0358974		0	0
58	0	64	0	1	156.2	67.8	27.7887	2	1	550	0	20	1	3	0	125	181	85	117	60	98	104	57	73	51	44	95	48	64	44	31	116	62	80	71	80	165	96	119	59	169	74	106	54	600	0.0707965		0	0
59	0	47	0	1	173	82.6	27.5987	2	1	700	0	50	1	2	0	165	159	98	118	64	98	93	52	66	74	38	88	49	62	77	38	105	59	74	94	85	114	71	85	68	102	70	81	69	740	0.054296		0	0
60	1	39	1	1	155.2	65.5	27.193	2	1	500	0	0	1	2	0	143	129	70	90	78	98	102	54	70	61	35	122	64	83	75	45	125	67	86	65	83	103	68	80	68	117	58	78	65	930	0.09929	1136	0	0
62	0	48	1	1	162	75	28.578	2	1	650	0	100	1	1	0	190	158	92	114	70	95	124	66	85	61	41	106	63	77	53	39	145	89	108	83	82	149	77	101	84	132	80	97	68	452	0.0317193		10	0
64	1	50	1	2	154	80.4	33.9012	2	1	500	0	0	1	2	0		144	95	111	70	95	131	78	96	59	45	100	57	71	55	47	145	76	99	55	80	175	80	112	63	163	76	105	75	1251	#DIV/0!	1368	0	0
65	0	58	1	1	158	50	20.0288	2	1	700	0	50	1	2	0	130	124	74	91	54	94	81	51	61	56	35	92	54	67	55	46	126	84	98	90	87	135	86	102	80	135	79	98	64	426	0.0655385		3	0
66	1	58	1	2	160	70	27.3438	2	1	950	0	0	1	2	0	135	171	83	112	84	98	100	54	69	61	50	105	57	73	78	43	158	91	113	75	80	171	97	122	69	167	85	112	65	1176	0.124444	1465	0	0
67	1	57	1	2	161	87	33.5635	2	1	800	0	0	1	2	0	125	171	95	120	82	95	97	48	64	66	45	131	72	92	74	50	135	70	92	74	72	151	91	111	76	173	97	122	66	811	0.0745747	1418	0	0
68	0	48	0	2	174.5	100	32.8405	2	1	700	0	20	1	2	0	160	132	75	94	77	98	106	68	81	68	47	95	57	70	63	34	143	83	103	87	90	133	97	109	69	138	97	111	70	560	0.035		0	0
69	0	48	1	2	158	85	34.049	2	1	700	0	0	1	2	0	135	119	83	95	63	93	98	55	69	66	58	89	44	59	69	42	80	46	57	86	77	99	57	71	74	120	76	91	70	328	0.0285839		4	0
71	1	53	0	2	158.7	67.1	26.6421	2	1	400	0	10	1	2	0	130	163	89	114	61	98	128	72	91	62	53	117	62	80	48	57	171	97	122	69	72	173	107	129	64	175	100	125	61	918	0.105239	1008	0	0
72	0	61	1	2	156.8	67.8	27.5764	2	1	450	0	0	1	2	0	145	155	77	103	62	95	91	57	68	76	42	110	66	81	67	65	159	78	105	98	97	113	65	81	70	122	66	85	66	542	0.0551317		0	0
73	1	53	1	2	159.4	86.3	33.9652	2	1	350	0	0	1	2	0	130	137	86	103	77	97	104	60	75	64	63	124	84	97	71	72	124	84	97	82	76	85	59	68	69	117	82	94	57	840	0.074873	1190	2	0
74	0	53	1	1	149.5	69.1	30.9169	2	1	350	0	0	1	2	0	140	169	81	110	56	97	72	44	53	59	46	83	50	61	52	58	129	85	100	70	94	140	85	103	70	149	83	105	83	4380	0.45276		0	0
76	0	56	1	2	159	68	26.8977	2	1	300	0	0	0	0	0	125	144	77	102	91	98	99	56	70	93	47	115	64	81	79	57	152	85	107	125	87	144	85	105	85	139	80	100	83	2530	0.297647		4	0
79	0	46	0	1	169	75	26.2596	2	1	350	0	0	1	2	1	120	115	69	85	52	91	105	55	72	81	47	115	65	82	67	38	148	92	111	104	86	146	84	105	86	136	81	99	81	390	0.0433333		3	0
81	0	54	1	2	157.1	70.9	28.7272	2	1	350	0	0	1	3	0	110	144	87	110	86	94	103	59	74	67	46	82	50	61	67	55	106	60	75	91	84	150	91	111	80	137	71	93	68	304	0.0389794		3	0
[truncated: 30 more columns]

## Sheet: Sheet2
protocol ID
group	0: Desflurane, 1: propofol (TIVA)
age	year
sex	0: male, 1: female
ASA
height	cm
weight	kg
BMI
diagnosis	0: short stature, 1: leg length discrepancy, 2: Osteoarthritis
OP	0: LON, 1: HTO
fluid
urine output
bleeding
preop pain
preop pain score
smoking(0,1:C,2:Ex)
anesthesia time
baseline SBP
baseline DBP
baseline MBP
baseline HR
baseline BIS
induction SBP
induction DBP
induction MBP
induction HR
induction BIS
stop SBP
stop DBP
stop MBP
stop HR
stop BIS
extu SBP
extu DBP
extu MBP
extu HR
extu BIS
admission SBP
admission DBP
admission MBP
admission HR
discharge SBP
discharge DBP
discharge MBP
discharge HR
response time (sec)	seconds
response time (min)	mins
remifentanil
remi_min_kg
propofol
PACU VRS
vomiting
rescue
POD1 VRS
POD1 vomiting
POD1 rescue
POD2 VRS
POD2 vomiting
POD2 rescue
pre emotional status
pre physical comfort
pre psychological support
pre physical independence
pre pain
pre total
1 emotional status
1 physical comfort
1 phychological support
1 physical independence
1 pain
1 total
2 emotional status
2 physical comfort
2 psychological support
2 physical independence
2 pain
2 total
reop
hypoesthesia
op site infection
POD1 morphine equivalent
POD2 morphine equivalent

## Sheet: Sheet3
op date
환자이름
protocol ID
group
age	수술 당시의 나이, M이하는 버림
sex
ASA
height	수술 당시의 키, EMR 기록상 수치, 소수점은 써 있는 만큼만
weight	수술 당시의 몸무게, EMR 기록상 수치, 소수점은 써 있는 만큼만
BMI	weight/height/height, 소수점은 써 있는 만큼만
diagnosis
OP
underlying disease
medication
anesthesia time
hospital stay
baseline SBP
baseline DBP
baseline MBP
baseline HR
baseline BIS
induction SBP
induction DBP
induction MBP
induction HR
induction BIS
stop SBP
stop DBP
stop MBP
stop HR
stop BIS
extu SBP
extu DBP
extu MBP
extu HR
extu BIS
admission SBP
admission DBP
admission MBP
admission HR
admission BIS
discharge SBP
discharge DBP
discharge MBP
discharge HR
discharge BIS
의사소통 시간
extu 시간
remifentanil
propofol
PACU VRS
vomiting횟수
rescue 횟수
rescue 종류
POD1 VRS
POD1 vomiting 횟수
POD1 rescue 횟수
POD1 rescue 종류
POD2 VRS
POD2 vomiting 횟수
POD2 rescue 횟수
POD2 rescue 종류

## Sheet: Sheet4
		맨앞장	CRF
1	서상준	찾아서채우기	o
2	권혁준	찾아서채우기	없음
3	김희원	없음	Preop 마지막 장과 POD1부터 있음
4	안효인	찾아서채우기	o
5	김지윤	찾아서채우기	o
6	박준연	찾아서채우기	o
7	배요한	찾아서채우기	POD2 누락
8	조세연	찾아서채우기	o
9	박종민	없음	o	날짜없음
10	김상민	없음	o	날짜없음
11	김준형	없음	o	날짜없음
12	여호동	없음	o	날짜없음
13	정봉원	없음	o	날짜없음
14	제갈배곤	없음	o	날짜애매함
15	최현수	없음	o	날짜애매함
16	강형신	없음	o	날짜없음
17	최한솔	없음	o	날짜없음
18	이승용	없음	o	날짜없음
19	김주희	없음	o	날짜애매함
20	전상현	없음	o	날짜없음
21	김은강	없음	Preop 없음	날짜없음
22	정해성	없음	POD1 34번항목누락	날짜없음
23	방석재	없음	o	날짜없음
24	김예림	없음	o	날짜없음
25	강민구	찾아서채우기	o
26	유승연	찾아서채우기	POD2 누락
27	봉재섭	찾아서채우기	POD1 34번항목누락
28	김민수	찾아서채우기	o
29	오성록	찾아서채우기	o
30	곽시우	찾아서채우기	o
31	오세웅	찾아서채우기	o
32	우석원	찾아서채우기	o
33	홍현민	찾아서채우기	o
34	이우진	찾아서채우기	o
35	김시형	찾아서채우기	o	날짜없음
36	정우성	찾아서채우기	o
37	정재웅	찾아서채우기	o
38	전대희	찾아서채우기	o
39	김유찬	찾아서채우기	o
40	최영희	찾아서채우기	o
41	박경숙	찾아서채우기	POD2 37번항목누락
42	박건우	찾아서채우기	o
43	유주영	찾아서채우기	o
44	조병연	찾아서채우기	o
45	신영태	찾아서채우기	POD2 5번항목누락
46	한진혁	찾아서채우기	o
47	전병훈	찾아서채우기	o
48	변영선	찾아서채우기	o
49	윤무등	찾아서채우기	POD2 거절
50	정희성	찾아서채우기	POD2 22번항목누락
51	최용수	찾아서채우기	o
52	하정희	찾아서채우기	o
53	우경숙	찾아서채우기	Preop 22번항목누락 / POD1,POD2 없음
54	백계숙	찾아서채우기	o
55	문윤봉	찾아서채우기	POD1 7번항목누락 / POD2 없음
56	윤영주	찾아서채우기	Preop, POD1 없음	날짜없음
57	조순옥	찾아서채우기	o
58	김종희	찾아서채우기	POD1 13~18,35번 항목 어지러워서 보호자가 작성하여 비워둠						5	5	5	5	5	5	3
59	유규영	찾아서채우기	o
60	김래현	찾아서채우기	o
61	김영혜	찾아서채우기	POD2 힘들다고 하기 싫다고함
62	변영심	찾아서채우기	o
63	박소영	찾아서채우기	POD1 구토가 나서 못하겠다고함
64	황원자	찾아서채우기	o
65	곽영실	찾아서채우기	o
66	배선도	찾아서채우기	o
67	서영순	찾아서채우기	POD2 없음
68	양영수	찾아서채우기	POD1 9번, 28번, 23번, 30번 항목 누락 / POD2 30번항목누락
69	김청숙	찾아서채우기	o
70	하정희	찾아서채우기	POD2 없음
71	부석진	찾아서채우기	o
